# Supplementary material for: The telomere-to-telomere gap-free reference genome and taxonomic reassessment of Siniperca roulei
Source: Gigascience. 2025 Jul 15;14:giaf068. doi: 10.1093/gigascience/giaf068 (PMC12263216; doi:10.1093/gigascience/giaf068)
Supplement: giaf068_Supplemental_Files [file giaf068_supplemental_files.zip]

Archive with 2 entries (2 files):
- revised Supplementary information.docx
- revised Supplementary tables.xlsx
