# Supplementary material for: The telomere-to-telomere gap-free reference genome and taxonomic reassessment of Siniperca roulei
Source: Gigascience. 2025 Jul 15;14:giaf068. doi: 10.1093/gigascience/giaf068 (PMC12263216; doi:10.1093/gigascience/giaf068)
Supplement: giaf068_Supplemental_Files [file giaf068_supplemental_files.zip › revised Supplementary tables.xlsx]

## Sheet: Supplementary table 1
Supplementary table 1. The summary statics of sequencing data including short-read, long-reads (PacBio and ONT), Hi-C.
Sequencing	Data Type	Total Reads	Total Base (GB)	MaxLength (bp)	MeanLength (bp)	N50 Length (bp)
Survey (DNB-seq)	Raw data	582986350	87.45	/	/	/
	Clean data	571385518	85.71	/	/	/
ONT	Raw data	6780018	157.07	385835	23167	51459
	Clean data	1914404	106.11	385808	55427	58476
HiFi	Subreads	27938671	457.51	549497	16375	17072
	CCS	1636887	27.87	47157	17026	17156
Hi-C (DNB-seq)	Raw data	1023604008	153.54	/	/	/
	Clean data	1018824084	152.82	/	/	/
RNA-seq	Raw data	88431506	13264725900	/	/	/
	Clean data	86010154	12901523100	/	/	/

## Sheet: Supplementary table 2
Supplementary table 2. The statics of primary genome assembly based on HiFi data.
	Contig
	length(bp)	number
Max length	37943533
N10	35132523	2
N20	30628170	5
N30	29496593	7
N40	28972932	10
N50	28560061	12
N60	27327895	15
N70	25149771	17
N80	22863815	20
N90	19965846	24
Total length	717336041
Total number		46
GC rate	0.404

## Sheet: Supplementary table 3
Supplementary table 3. The statistical summary of Hi-C data using the software of Juicer.
	Number of Reads Pair	Percent (%)
Sequenced Read Pairs	509412066
Normal Paired	236823977	46.49
Chimeric Paired	235356621	46.2
Unmapped	2592643	0.51
Ligation Motif Present	405326471	79.57
Alignable (Normal+Chimeric Paired)	472180598	92.69
Unique Reads	432980469	85
PCR Duplicates	39200129	7.7
Optical Duplicates	0	0
Hi-C Contacts	386670713	75.91% / 89.30%

## Sheet: Supplementary table 4
Supplementary table 4. The statistics of chromosome information using Hi-C data.
ID	length	N%	GC%	Gaps number
Chr1	28972932	0	40.58	0
Chr2	19965846	0	41.08	0
Chr3	26872737	0	40.49	1
Chr4	31914715	0	40.37	0
Chr5	30253703	0	40.31	1
Chr6	23740351	0	40.5	1
Chr7	26462214	0	39.79	1
Chr8	32837663	0	40.33	2
Chr9	31504874	0	40.05	2
Chr10	30201692	0	40.27	2
Chr11	29205600	0	40.5	0
Chr12	33883178	0	40.4	1
Chr13	27933249	0	40.76	0
Chr14	26435981	0	40.55	0
Chr15	31850825	0	40.66	1
Chr16	31742533	0	40.31	2
Chr17	28768563	0	40.38	1
Chr18	23774443	0	40.49	2
Chr19	30102015	0	40.3	0
Chr20	29123014	0	39.97	1
Chr21	35678046	0	40.3	2
Chr22	33046811	0	40.43	2
Chr23	35132523	0	40.43	0
Chr24	37943533	0	40.15	0
Total	717347041	0	NA	22

## Sheet: Supplementary table 5
Supplementary table 5. The statistics of chromosome-level assembly using Hi-C data.
	scaffold		contig
	length(bp)	number	length(bp)	number
Max length	37943533		37943533
N10	35678046	2	35132523	2
N20	33046811	5	30628170	5
N30	31914715	7	29496593	7
N40	31742533	9	28972932	10
N50	30253703	11	28560061	12
N60	29205600	14	27327895	15
N70	28972932	16	25149771	17
N80	26872737	19	22863815	20
N90	26435981	21	19965846	24
Total length	717347041		717336041
number>0bp		24		46
number>2000bp		24		46
GC rate	0.4038		0.4038

## Sheet: Supplementary table 6
Supplementary table 6. The statistics of genome assembly after ONT data gap-closing.
	scaffold		contig
	length(bp)	number	length(bp)	number
Max length	37943533		37943533
N10	35681728	2	35681728	2
N20	33046200	5	33046200	5
N30	31914715	7	31914715	7
N40	31742533	9	31742533	9
N50	30253703	11	30253703	11
N60	29205600	14	29205600	14
N70	28972932	16	28972932	16
N80	26872880	19	26872880	19
N90	26435981	21	26435981	21
Total length	717339759		717339759
number>0	24			24
number>2000bp	24			24
GC rate	0.404		0.404

## Sheet: Supplementary table 7
Supplementary table 7. The statistics of assembled 24 chromosomes in S. roulei gap-free genome.
ID	Length	GC%	Number of gaps
Chr1	28972932	40.58	0
Chr2	19965846	41.08	0
Chr3	26872880	40.49	0
Chr4	31914715	40.37	0
Chr5	30253703	40.31	0
Chr6	23740351	40.5	0
Chr7	26462436	39.8	0
Chr8	32826248	40.33	0
Chr9	31504950	40.06	0
Chr10	30201692	40.27	0
Chr11	29205600	40.5	0
Chr12	33875536	40.4	0
Chr13	27933249	40.76	0
Chr14	26435981	40.55	0
Chr15	31859088	40.66	0
Chr16	31742533	40.31	0
Chr17	28768563	40.38	0
Chr18	23774443	40.49	0
Chr19	30102015	40.3	0
Chr20	29123014	39.97	0
Chr21	35681728	40.3	0
Chr22	33046200	40.43	0
Chr23	35132523	40.43	0
Chr24	37943533	40.15	0

## Sheet: Supplementary table 8
Supplementary table 8. Telomere identification of S. roulei gene based on telomere repeat monomer TTAGGG.
Chrid	chrlen	status	leftnum	leftdirection	rightnum	rightdirection
Chr1	28972932	both	151	+	1199	+
Chr2	19965846	both	1025	-	18	-
Chr3	26872880	both	989	-	1027	+
Chr4	31914715	both	1071	-	1085	+
Chr5	30253703	both	960	-	564	+
Chr6	23740351	both	1447	-	158	+
Chr7	26462436	both	18	-	123	+
Chr8	32826248	both	27	+	175	+
Chr9	31504950	both	853	-	26	+
Chr10	30201692	both	1656	-	1754	+
Chr11	29205600	both	12	-	1210	+
Chr12	33875536	both	1518	-	1263	+
Chr13	27933249	both	1086	-	946	+
Chr14	26435981	both	1009	-	109	+
Chr15	31859088	both	844	-	894	+
Chr16	31742533	both	899	-	1009	+
Chr17	28768563	both	1105	-	1255	+
Chr18	23774443	both	977	-	1128	+
Chr19	30102015	both	1252	-	673	+
Chr20	29123014	both	1285	-	73	+
Chr21	35681728	both	1103	-	978	+
Chr22	33046200	both	180	-	56	+
Chr23	35132523	both	28	-	1167	+
Chr24	37943533	both	1031	-	26	-

## Sheet: Supplementary table 9
Supplementary Table S9. The repeat statistics of S. roulei genome.
Type	Repeat Size	% of genome
Trf	21263262	2.96
Repeatmasker	61156780	8.53
Proteinmask	29931420	4.17
De novo	241280390	33.64
Total	251799740	35.1

## Sheet: Supplementary table 10
Supplementary table 10. The transposable element statistics of S. roulei genome.
	Repbase TEs		TE protiens		De novo		Combined TEs
Type	Length (Bp)	% in genome	Length (Bp)	% in genome	Length (Bp)	% in genome	Length (Bp)	% in genome
DNA	26271879	3.6624	566751	0.079	74905515	10.4421	85928344	11.9788
LINE	28451615	3.9663	24189699	3.3721	102644771	14.3091	109266999	15.2323
SINE	1885813	0.2629	-	0	2723796	0.3797	4467941	0.6228
LTR	8935988	1.2457	5181910	0.7224	37391527	5.2125	41201047	5.7436
Other	7740	0.0011	-	0	-	0	7740	0.0011
Unknown	-	0	-	0	67246631	9.3744	67246631	9.3744
Total	61156780	8.5255	29931420	4.1726	237337076	33.0857	242794855	33.8466

[truncated: 5 more sheets: Supplementary table 11, Supplementary table 12, Supplementary table 13, Supplementary table 14, Supplementary  table 15]
